# Supplementary material for: Effect of Solvents on Proline Modified at the Secondary Sphere: A Multivariate Exploration
Source: J Org Chem. 2022 Jan 12;87(3):1850–7. doi: 10.1021/acs.joc.1c02778 (PMC9182215; doi:10.1021/acs.joc.1c02778)
Supplement: Supplementary file 1 — jo1c02778_si_001.xlsx [file jo1c02778_si_001.xlsx]

## Sheet: Raw Data
ACN+H2O							CHCl3+H2O							Neat+H2O							MeOH+H2O							Hexane+H2O
Boronic acid	d.r.	d.r. (duplicate)	Av	1/Av	log(Av)		Boronic acid	d.r.	d.r. (duplicate)	Av	1/Av	log(Av)		Boronic acid	d.r.	d.r. (duplicate)	Av	1/Av	log(Av)		Boronic acid	d.r.	d.r. (duplicate)	Av	1/Av	log(Av)		Boronic acid	d.r.	d.r. (duplicate)	Av	1/Av	log(Av)	ee %	ee % dup	ee Av.	e.r.	ΔΔGⱡ
Ph	8.5	9.2	8.85	0.112994	0.946943		Ph	7.3	7.6	7.45	0.134228	0.872156		Ph	5.5	5.7	5.6	0.178571	0.748188		Ph	6.7	7	6.85	0.145985	0.835691		Ph	3.4	3.4	3.4	0.294118	0.531479	45	46	45.5	2.66972	0.57595
3-F	11.9	12.5	12.2	0.0819672	1.08636		3-F	10.5	13.1	11.8	0.0847458	1.07188		3-F	10.5	12.8	11.65	0.0858369	1.06633		3-F	6	6.1	6.05	0.165289	0.781755		3-F	4.7	5.1	4.9	0.204082	0.690196	63	67	65	4.71429	0.90946
3-CH3	6.9	8	7.45	0.134228	0.872156		3-CH3	6.2	6.7	6.45	0.155039	0.80956		3-CH3	4.7	5.6	5.15	0.194175	0.711807		3-CH3	6.9	7	6.95	0.143885	0.841985		3-CH3	3.1	3.2	3.15	0.31746	0.498311	40	40	40	2.33333	0.496959
3-CF3	10.8	10	10.4	0.0961538	1.01703		3-CF3	11.2	11.2	11.2	0.0892857	1.04922		3-CF3	9.9	10.4	10.15	0.0985222	1.00647		3-CF3	4.3	4.9	4.6	0.217391	0.662758		3-CF3	6.2	6.3	6.25	0.16	0.79588	74	75	74.5	6.84314	1.12803
3,5-F	9.6	9.8	9.7	0.103093	0.986772		3,5-F	28.3	29.5	28.9	0.0346021	1.4609		3,5-F	9.9	11.3	10.6	0.0943396	1.02531		3,5-F	5.2	5.1	5.15	0.194175	0.711807		3,5-F	11.6	12.5	12.05	0.0829876	1.08099	90	91	90.5	20.0526	1.7586
3,5-Ome	9.2	9.2	9.2	0.108696	0.963788		3,5-Ome	8.8	8.9	8.85	0.112994	0.946943		3,5-Ome	6.3	6.4	6.35	0.15748	0.802774		3,5-Ome	6.9	7	6.95	0.143885	0.841985		3,5-Ome	3.8	4.1	3.95	0.253165	0.596597	48	52	50	3	0.64436
2-Napht	8	8.2	8.1	0.123457	0.908485		2-Napht	7.1	7.2	7.15	0.13986	0.854306		2-Napht	6.1	6.2	6.15	0.162602	0.788875		2-Napht	7.6	6.5	7.05	0.141844	0.848189		2-Napht	4.1	4.4	4.25	0.235294	0.628389	49	56	52.5	3.21053	0.68414
2-F	19.2	19.2	19.2	0.0520833	1.2833		2-F	16.81	16.8	16.805	0.0595061	1.22544		2-F	10.5	12.8	11.65	0.0858369	1.06633		2-F	5.5	5.5	5.5	0.181818	0.740363		2-F	3.7	3.9	3.8	0.263158	0.579784	65	67	66	4.88235	0.930005
2-CH3	7.2	7.5	7.35	0.136054	0.866287		2-CH3	6.8	6.7	6.75	0.148148	0.829304		2-CH3	4.4	4.6	4.5	0.222222	0.653213		2-CH3	3.2	3	3.1	0.322581	0.491362		2-CH3	3.2	3.8	3.5	0.285714	0.544068	58	58	58	3.7619	0.777098
2,4-Me	5.9	6	5.95	0.168067	0.774517		2,4-Me	6.2	5.7	5.95	0.168067	0.774517		2,4-Me	3.3	3.4	3.35	0.298507	0.525045		2,4-Me	3.3	3.2	3.25	0.307692	0.511883		2,4-Me	3.7	3.7	3.7	0.27027	0.568202	56	56	56	3.54545	0.742341
4-F	9.4	9.9	9.65	0.103627	0.984527		4-F	7.4	7.6	7.5	0.133333	0.875061		4-F	6.6	6.9	6.75	0.148148	0.829304		4-F	6.7	6.7	6.7	0.149254	0.826075		4-F	3.9	4.4	4.15	0.240964	0.618048	59	61	60	4	0.813092
4-Me	6.5	6.7	6.6	0.151515	0.819544		4-Me	6.48	6.6	6.54	0.152905	0.815578		4-Me	3.6	3.9	3.75	0.266667	0.574031		4-Me	6.6	6.9	6.75	0.148148	0.829304		4-Me	3	2.5	2.75	0.363636	0.439333	41	41	41	2.38983	0.510991
4-Ome	5.7	6	5.85	0.17094	0.767156		4-Ome	5.4	5.8	5.6	0.178571	0.748188		4-Ome	3.2	3.3	3.25	0.307692	0.511883		4-Ome	4.6	5	4.8	0.208333	0.681241		4-Ome	3	3.2	3.1	0.322581	0.491362	44	40	42	2.44828	0.525163
4-t-Bu	6.6	6.1	6.35	0.15748	0.802774		4-t-Bu	6.8	7.1	6.95	0.143885	0.841985		4-t-Bu	3.4	3.6	3.5	0.285714	0.544068		4-t-Bu	4.5	5.7	5.1	0.196078	0.70757		4-t-Bu	3.1	3.4	3.25	0.307692	0.511883	48	48	48	2.84615	0.613484
4-CF3	12.6	11.9	12.25	0.0816327	1.08814		4-CF3	12.2	13	12.6	0.0793651	1.10037		4-CF3	3.3	3.8	3.55	0.28169	0.550228		4-CF3	2.1	2.2	2.15	0.465116	0.332438		4-CF3	1.9	1.9	1.9	0.526316	0.278754	52	76	64	4.55556	0.889371

## Sheet: Boronic Acids
	cross	para	-2-3-	-1-2-	-2-9-	-9-16-	-1-10-	Dist(2, 3)	Dist(1, 2)	Dist(2, 9)	Dist(9, 16)	Dist(1, 10)	dip_x	dip_y	dip_z	Total	NBO O 1	NBO B 2	NBO C 3	NBO O 9	NBO H 10	NBO H 16	diff O1 B2	diff B2 C3	diff B2 O9	diff O1 H10	diff O9 H16	B1	B5	L
Ph	1647.71	1677.44	1389.19	1412.97	1412.97	3905.94	3909.91	1.56108	1.36833	1.36837	0.959838	0.95983	-1.4675	-1.8055	-0.0007	2.3267	-0.89117	1.11947	-0.40531	-0.89114	0.4822	0.48217	2.01064	1.52478	2.01061	1.37337	1.37331	1.72	3.14	6.84
3-F	1658.88	1685.77	1386.42	1418.8	1418.8	3911.28	3907.06	1.5635	1.36656	1.36656	0.959873	0.959943	-0.0853	3.4937	0.4422	3.5225	-0.88955	1.11964	-0.37929	-0.88996	0.48405	0.48432	2.00919	1.49893	2.0096	1.3736	1.37428	1.72	3.7	6.85
3-CH3	1680.71	1655.1	1387.51	1406.73	1387.51	3904	3910.25	1.56003	1.36926	1.36928	0.960067	0.959737	0.3237	-0.8535	-1.9015	2.1093	-0.89107	1.12025	-0.3983	-0.89167	0.48154	0.4817	2.01132	1.51855	2.01192	1.37261	1.37337	1.76	4.38	6.83
3-CF3	1645.03	1677.54	1411.67	1419.56	1419.56	3911.37	3906.73	1.56063	1.36832	1.36823	0.959764	0.959896	-1.4443	1.894	-0.0017	2.3819	-0.89059	1.11958	-0.40337	-0.89117	0.48263	0.48261	2.01017	1.52295	2.01075	1.37322	1.37378	1.72	4.12	8.96
3,5-F	1662.49	1687.4	1427.34	1427.34	1427.34	3911.51	3906.62	1.56425	1.36594	1.36523	0.95989	0.960057	0.9455	-0.0103	-4.7139	4.8078	-0.88983	1.11966	-0.39421	-0.88876	0.48554	0.48585	2.00949	1.51387	2.00842	1.37537	1.37461	1.93	4.91	7
3,5-Ome	1693.61	1669.7	1423.94	1423.94	1416.19	3909.52	3905.17	1.56608	1.36494	1.36493	0.959984	0.959985	0.6207	0.0076	-4.1121	4.1587	-0.88849	1.12013	-0.35422	-0.88849	0.4862	0.4862	2.00862	1.47435	2.00862	1.37469	1.37469	1.72	3.68	6.85
2-Napht	1664.27	1676.34	1410.37	1410.37	1356.06	3910.88	1356.06	1.56284	1.36924	1.36728	0.959741	0.959836	-0.3345	0.4667	2.1658	2.2406	-0.89265	1.12212	-0.35995	-0.88914	0.4819	0.48176	2.01477	1.48207	2.01126	1.37455	1.3709	1.89	5.32	7.56
2-F	1649.5	1686.49	1384.08	1421.59	1421.59	3902.74	3910.22	1.5666	1.36987	1.36205	0.960248	0.959744	-0.1041	2.1615	0.4959	2.22	-0.89326	1.11757	-0.46656	-0.87468	0.48381	0.48092	2.01083	1.58413	1.99225	1.37707	1.3556	1.72	3.7	6.86
2-CH3	1673.59	1640.76	1381.41	1400.28	1381.41	3899.11	3911.22	1.56626	1.37129	1.3698	0.960393	0.959598	0.479	-0.0147	-2.4647	2.5108	-0.89424	1.11864	-0.4099	-0.89375	0.48122	0.48183	2.01288	1.52854	2.01239	1.37546	1.37558	1.77	4.29	6.84
2,4-Me	1682.8	1628.79	1380.43	1392.73	1380.43	3911.42	3900.36	1.56337	1.37064	1.37221	0.959544	0.960355	-0.8911	0.0103	-1.8548	2.0578	-0.89425	1.11821	-0.42214	-0.89469	0.48115	0.48049	2.01246	1.54035	2.0129	1.3754	1.37518	1.87	4.29	7.78
4-F	1659.15	1678.61	1390.19	1390.19	1408.81	3910.47	3906.43	1.55898	1.36808	1.36806	0.959811	0.95984	0.0105	3.8783	-0.011	3.8783	-0.89142	1.11889	-0.4234	-0.89142	0.48335	0.48335	2.01031	1.54229	2.01031	1.37477	1.37477	1.72	3.14	7.42
4-Me	1685.95	1633.98	1390.53	1405.72	1390.53	3906.54	3910.44	1.55851	1.3692	1.36924	0.959781	0.95977	0.2358	-0.0438	-1.8527	1.8681	-0.89162	1.11911	-0.41711	-0.89163	0.48141	0.48141	2.01073	1.53622	2.01074	1.37303	1.37304	1.82	3.14	7.78
4-Ome	1640.51	1680.08	1406.7	1406.7	1391.55	3907.67	3911.58	1.55455	1.37042	1.37013	0.959726	0.959683	-0.2148	-1.3663	1.4664	2.0157	-0.89288	1.11736	-0.44232	-0.89227	0.48086	0.48093	2.01024	1.55968	2.00963	1.37374	1.3732	1.78	3.16	8.9
4-t-Bu	1626.18	1684.14	1391.63	1408.22	1391.63	3906.34	3910.28	1.55855	1.36917	1.36922	0.959795	0.959778	0.1331	-0.0178	-1.9008	1.9056	-0.89139	1.11989	-0.41456	-0.89143	0.48145	0.48146	2.01128	1.53445	2.01132	1.37284	1.37289	2.73	3.22	9.03
4-CF3	1694.55	1645.92	1395.18	1415.8	1395.18	3904.46	3908.68	1.56539	1.3657	1.36573	0.960013	0.960021	1.0422	0.0444	-5.3753	5.4756	-0.88935	1.11965	-0.382	-0.88936	0.48561	0.48563	2.009	1.50165	2.00901	1.37496	1.37499	2.11	3.14	8.14

## Sheet: BA + Cyclopentanone
	cross	para	-2-3-	-1-2-	-2-9-	-9-16-	-1-10-	-17-18-	Dist(2, 3)	Dist(1, 2)	Dist(2, 9)	Dist(9, 16)	Dist(1, 10)	Dist(17, 18)	Dist(10, 17)	Dist(16, 17)	dip_x	dip_y	dip_z	Total	NBO O 1	NBO B 2	NBO C 3	NBO O 9	NBO H 10	NBO H 16	NBO O 17	NBO C 18	diff O1 B2	diff B2 C3	diff B2 O9	diff O1 H10	diff O9 H16	diff O17 C18	B1	B5	L
Ph	1647.22	1677.05	1412.39	1412.39	1419.87	3810.17	3834.77	1849.12	1.56671	1.36665	1.36659	0.965402	0.96533	1.20715	2.01958	2.01949	-3.2539	7.2609	0.0002	7.9567	-0.91043	1.11254	-0.39084	-0.91043	0.50504	0.50506	-0.60447	0.64651	2.02297	1.50338	2.02297	1.41547	1.41549	1.25098	1.72	3.14	6.85
3-F	1657.7	1684.66	1487.13	1426.63	1426.63	3830.26	3805.61	1848.11	1.56919	1.36481	1.36485	0.965654	0.965758	1.20749	2.01463	2.01104	4.4436	-7.8853	0.0533	9.0513	-0.90873	1.11226	-0.36444	-0.90928	0.50669	0.50696	-0.60703	0.64775	2.02099	1.4767	2.02154	1.41542	1.41624	1.25478	1.72	3.7	6.85
3-CH3	1677.63	1655.71	1420.96	1405.99	1420.96	3836.78	3813.03	1849.5	1.56673	1.36669	1.36702	0.965241	0.9653	1.20709	2.02017	2.02071	3.9109	-6.7908	0.0783	7.8368	-0.9103	1.11323	-0.38209	-0.91094	0.50469	0.50472	-0.60398	0.64627	2.02353	1.49532	2.02417	1.41499	1.41566	1.25025	1.76	4.25	6.89
3-CF3	1644.91	1706.89	1433.19	1425.59	1425.59	3808.88	3834.51	1848.81	1.56668	1.36643	1.3662	0.965653	0.965265	1.20725	2.02841	2.00691	3.0546	-7.623	0.8352	8.2546	-0.90981	1.11277	-0.3877	-0.91024	0.5054	0.50584	-0.6052	0.64687	2.02258	1.50047	2.02301	1.41521	1.41608	1.25207	1.72	4.35	8.97
3,5-F	1682.87	1664.22	1434.18	1412.9	1434.18	3800.49	3827.31	1847.42	1.56997	1.36416	1.36332	0.966036	0.965818	1.20776	2.02269	2.0007	-3.3412	9.4548	0.043	10.0279	-0.90835	1.11252	-0.37836	-0.90827	0.50813	0.50835	-0.60886	0.64856	2.02087	1.49088	2.02079	1.41648	1.41662	1.25742	1.9	4.78	7.46
3,5-Ome	1668.04	1693.87	1425.93	1430.13	1430.13	3825.15	3799.01	1846.64	1.57159	1.36313	1.36321	0.96604	0.966042	1.20785	2.00596	2.00607	-4.0904	9.0486	0.0646	9.9304	-0.90759	1.11219	-0.33907	-0.9076	0.50852	0.50851	-0.60958	0.64905	2.01978	1.45126	2.01979	1.41611	1.41611	1.25863	1.72	3.69	6.86
2-Napht	1671.94	1662.71	1420.77	1417.62	1417.62	3809.89	3834.64	1849.08	1.5681	1.36677	1.3667	0.965371	0.965346	1.20717	2.01882	2.01751	-4.0731	8.8679	0.1376	9.7595	-0.91133	1.11458	-0.34383	-0.91138	0.50527	0.50526	-0.60501	0.64677	2.02591	1.45841	2.02596	1.4166	1.41664	1.25178	1.89	5.33	6.83
2-F	1649.26	1685.34	1404.17	1427.87	1427.87	3832.7	3804.04	1849.11	1.57297	1.36021	1.3682	0.965298	0.966	1.20721	2.00826	2.01748	-3.6938	6.5666	-0.3927	7.5444	-0.89458	1.11092	-0.45219	-0.91267	0.50383	0.50713	-0.60578	0.64738	2.0055	1.56311	2.02359	1.39841	1.4198	1.25316	1.72	3.7	6.87
2-CH3	1641.41	1673.35	1408.52	1404.28	1408.52	3804.8	3833.17	1849.33	1.57225	1.36926	1.36801	0.965926	0.965128	1.20713	2.01268	2.00852	3.9594	-7.1931	-0.215	8.2137	-0.91403	1.11194	-0.39568	-0.91414	0.50485	0.5059	-0.60513	0.64716	2.02597	1.50762	2.02608	1.41888	1.42004	1.25229	1.77	4.29	6.85
2,4-Me	1633.15	1682.4	1403.62	1403.62	1399.56	3807.59	3835.74	1849.54	1.56988	1.37002	1.36877	0.965788	0.964906	1.20703	2.01595	2.01413	3.5939	-6.9272	-0.1544	7.8056	-0.91453	1.11203	-0.40677	-0.91447	0.50418	0.50536	-0.60416	0.64661	2.02656	1.5188	2.0265	1.41871	1.41983	1.25077	1.84	4.29	7.79
4-F	1660.16	1677.59	1413.42	1413.42	1413.01	3807.18	3832.14	1848.47	1.56484	1.36633	1.3663	0.965604	0.965485	1.20733	2.01754	2.01763	3.9186	-8.7304	-0.008	9.5695	-0.91059	1.11217	-0.40905	-0.91061	0.50604	0.50606	-0.60608	0.64723	2.02276	1.52122	2.02278	1.41663	1.41667	1.25331	1.72	3.14	7.43
4-Me	1633.86	1685.62	1414.33	1411.33	1411.33	3836.37	3812.12	1849.78	1.56447	1.36735	1.36739	0.965221	0.965271	1.20698	2.02147	2.0219	-3.0776	6.8907	-0.1016	7.5474	-0.91091	1.11255	-0.40222	-0.91089	0.50444	0.50443	-0.60355	0.6461	2.02346	1.51477	2.02344	1.41535	1.41532	1.24965	1.71	3.14	7.79
4-Ome	1641.32	1679.66	1415.28	1410.33	1410.33	3814.76	3838.66	1849.54	1.56099	1.36813	1.36828	0.965163	0.965031	1.20697	2.02844	2.01865	1.6748	-7.2583	-0.006	7.4491	-0.91122	1.1115	-0.42687	-0.91243	0.50401	0.50415	-0.60298	0.64577	2.02272	1.53837	2.02393	1.41523	1.41658	1.24875	1.78	3.16	8.91
4-t-Bu	1626.7	1684.1	1415.28	1412.51	1412.51	3836.01	3811.69	1849.74	1.56466	1.36721	1.36719	0.965205	0.965335	1.20698	2.01984	2.02412	-3.1768	6.9885	0.0629	7.6769	-0.9107	1.11322	-0.39912	-0.91046	0.50451	0.50445	-0.60366	0.6461	2.02392	1.51234	2.02368	1.41521	1.41491	1.24976	2.73	3.22	9.04
4-CF3	1645.09	1692.82	1416.22	1420.13	1420.13	3800.3	3826.18	1846.49	1.57092	1.36393	1.36388	0.96597	0.965938	1.20785	2.00685	2.00843	4.647	-10.3162	-0.001	11.3145	-0.90853	1.11182	-0.36642	-0.90846	0.50815	0.50815	-0.60929	0.64884	2.02035	1.47824	2.02028	1.41668	1.41661	1.25813	1.93	3.14	8.15

## Sheet: BA - Proline (close)
	cross	para	-1-2-	-1-8-	-1-16-	-8-14-	-16-17-	-17-18-	-19-20-	Dist(1, 2)	Dist(1, 8)	Dist(1, 16)	Dist(8, 14)	Dist(16, 17)	Dist(17, 18)	Dist(19, 20)	Dist(14, 18)	dip_x	dip_y	dip_z	Total	NBO B 1	NBO C 2	NBO O 8	NBO O 16	NBO H 14	NBO C 17	NBO O 18	NBO N 19	NBO H 20	diff B1 C2	diff B1 O8	diff B1 O16	diff O8 H14	diff O16 C17	diff C17 O18	diff H14 O18	diff N19 H20	B1	B5	L
Ph	1676.74	1646.98	1646.98	1421.23	1421.23	3671.39	1738.87	1738.87	1586.69	1.56213	1.34647	1.39836	0.973217	1.37055	1.2286	1.00765	1.86022	-5.7043	1.1125	-0.2971	5.8193	0.56716	-0.1994	-0.44705	-0.35732	0.26291	0.37145	-0.21601	-0.13109	0.20564	0.76656	1.01421	0.92448	0.70996	0.72877	0.58746	0.47892	0.33673	1.7	3.19	6.84
3-F	1685.04	1657.41	1363.09	1414.97	1414.97	3669.17	1741	1741	1586.82	1.56486	1.34526	1.39583	0.973507	1.37276	1.2285	1.00748	1.86136	4.4864	-1.5586	-0.7553	4.8091	0.56718	-0.1859	-0.44603	-0.35806	0.26346	0.37205	-0.21434	-0.129	0.20557	0.75308	1.01321	0.92524	0.70949	0.73011	0.58639	0.4778	0.33457	1.7	3.66	6.85
3-CH3	1678.82	1652.92	1652.92	1409.87	1360.86	3677.73	1738.11	1738.11	1586.55	1.56184	1.34669	1.39885	0.972922	1.36999	1.2286	1.00768	1.86272	5.9459	-0.2709	-0.8415	6.0113	0.56749	-0.19565	-0.44699	-0.35729	0.26272	0.37123	-0.21629	-0.13169	0.20569	0.76314	1.01448	0.92478	0.70971	0.72852	0.58752	0.47901	0.33738	1.72	4.34	6.83
3-CF3	1707.26	1645.49	1356.41	1421.46	1432.71	3672.32	1739.03	1739.03	3649.86	1.56193	1.34647	1.39792	0.973265	1.37062	1.22864	1.00766	1.85927	-5.8216	-0.2661	0.3201	5.8364	0.57022	-0.17662	-0.44935	-0.36176	0.2626	0.37173	-0.21362	-0.12976	0.20713	0.74684	1.01957	0.93198	0.71195	0.73349	0.58535	0.47622	0.33689	1.7	4.31	8.98
3,5-F	1663.59	1685.59	1491.15	1417.84	1385.38	3665.37	1743.74	1743.74	3651.9	1.56565	1.34498	1.39369	0.973821	1.37428	1.2285	1.00762	1.86223	-1.1302	-3.8994	0.8416	4.1462	0.56735	-0.19268	-0.44599	-0.35837	0.26398	0.37274	-0.21337	-0.12703	0.2058	0.76003	1.01334	0.92572	0.70997	0.73111	0.58611	0.47735	0.33283	1.95	4.82	7.45
3,5-Ome	1693.85	1668.12	1492.96	1431.18	1431.18	3667.99	1743.2	1743.2	1587.16	1.56747	1.34427	1.39336	0.973689	1.37474	1.2282	1.00742	1.86097	5.765	-2.8847	-0.7548	6.4905	0.56729	-0.17315	-0.44524	-0.35832	0.26407	0.37216	-0.2125	-0.12819	0.2054	0.74044	1.01253	0.92561	0.70931	0.73048	0.58466	0.47657	0.33359	1.7	3.73	6.85
2-Napht	1683.08	1653.79	1653.79	1423.71	1423.71	3677.29	1739.37	1739.37	1587.19	1.56499	1.34574	1.3972	0.973046	1.37005	1.2287	1.00779	1.86565	5.7165	1.9501	-0.8432	6.0985	0.56893	-0.17648	-0.4461	-0.35705	0.26273	0.3717	-0.21656	-0.12997	0.20644	0.74541	1.01503	0.92598	0.70883	0.72875	0.58826	0.47929	0.33641	1.9	4.58	7.6
2-F	1647.73	1687.85	1413.81	1413.81	1370.9	3666.22	1586.2	1745.97	3628.94	1.56744	1.34772	1.38589	0.973673	1.37222	1.2288	1.00959	1.87774	-2.715	-3.7519	0.115	4.6327	0.56696	-0.22879	-0.44747	-0.35422	0.26378	0.37407	-0.21611	-0.12327	0.21214	0.79575	1.01443	0.92118	0.71125	0.72829	0.59018	0.47989	0.33541	1.7	3.71	6.86
2-CH3	1641.46	1672.91	1406.78	1406.78	1406.78	3661.57	1739.46	1739.46	1587.06	1.5689	1.34886	1.39787	0.973263	1.37183	1.2287	1.00842	1.84184	-5.825	1.239	-0.2897	5.9624	0.5657	-0.20018	-0.44948	-0.35938	0.26295	0.37246	-0.21448	-0.13198	0.2078	0.76588	1.01518	0.92508	0.71243	0.73184	0.58694	0.47743	0.33978	1.77	4.27	6.84
2,4-Me	1682.94	1631.7	1631.7	1406.75	1406.75	3670.25	1737.44	1737.44	1587.03	1.56624	1.3494	1.39892	0.972972	1.37112	1.2288	1.0085	1.84452	-5.8329	0.3238	-0.3614	5.853	0.56564	-0.20628	-0.44979	-0.35914	0.26273	0.37234	-0.2152	-0.13248	0.20789	0.77192	1.01543	0.92478	0.71252	0.73148	0.58754	0.47793	0.34037	1.78	4.27	7.77
4-F	1677.98	1659.12	1458.01	1418.72	1418.72	3674.61	1739.24	1739.24	3650.78	1.5603	1.34659	1.3978	0.973148	1.37155	1.22847	1.00754	1.86073	-5.7758	2.2617	-0.2955	6.2099	0.56686	-0.20833	-0.44724	-0.35781	0.26325	0.37145	-0.21506	-0.13089	0.20522	0.77519	1.0141	0.92467	0.71049	0.72926	0.58651	0.47831	0.33611	1.7	3.18	7.42
4-Me	1685.39	1633.78	1633.78	1419.84	1419.84	3679.54	1737.31	1737.31	3649.78	1.55954	1.34715	1.39942	0.972809	1.36963	1.2287	1.00764	1.86312	-5.7309	0.0733	-0.3101	5.7397	0.56702	-0.20537	-0.44734	-0.35707	0.26266	0.37127	-0.21681	-0.13164	0.20569	0.77239	1.01436	0.92409	0.71	0.72834	0.58808	0.47947	0.33733	1.71	3.18	7.78
4-Ome	1678.76	1639.28	1639.28	1416.49	1416.49	3680.83	1736.67	1736.67	3651.21	1.55558	1.34819	1.40067	0.97274	1.36896	1.2288	1.00763	1.86146	-4.5294	-0.3307	-0.398	4.5589	0.56612	-0.21836	-0.44833	-0.35684	0.26252	0.37126	-0.2176	-0.13188	0.20561	0.78448	1.01445	0.92296	0.71085	0.7281	0.58886	0.48012	0.33749	1.78	3.21	8.89
4-t-Bu	1626.46	1683.29	1418.78	1418.78	1360.64	3676.78	1738.74	1738.74	3648.84	1.55959	1.34707	1.39941	0.972875	1.36971	1.2287	1.00763	1.86272	-3.8811	-4.1807	0.6345	5.7397	0.5674	-0.20429	-0.44724	-0.35697	0.26266	0.37125	-0.21672	-0.13159	0.20567	0.77169	1.01464	0.92437	0.7099	0.72822	0.58797	0.47938	0.33726	2.77	3.2	9
4-CF3	1645.66	1693.49	1421.04	1421.04	1356.78	3666.86	1743.31	1743.31	3650.88	1.56673	1.34477	1.39457	0.973608	1.37406	1.2283	1.00753	1.8601	-1.0651	-6.8764	0.594	6.9837	0.56709	-0.18741	-0.44577	-0.35835	0.26393	0.37192	-0.21276	-0.12913	0.20517	0.7545	1.01286	0.92544	0.7097	0.73027	0.58468	0.47669	0.3343	2.1	3.19	8.13

## Sheet: BA - Proline (far)
	cross	para	-1-2-	-1-8-	-1-16-	-8-14-	-16-17-	-17-18-	-19-20-	Dist(1, 2)	Dist(1, 8)	Dist(1, 16)	Dist(8, 14)	Dist(16, 17)	Dist(17, 18)	Dist(19, 20)	Dist(14, 18)	dip_x	dip_y	dip_z	Total	NBO B 1	NBO C 2	NBO O 8	NBO O 16	NBO H 14	NBO C 17	NBO O 18	NBO N 19	NBO H 20	diff B1 C2	diff B1 O8	diff B1 O16	diff O8 H14	diff O16 C17	diff C17 O18	diff H14 O18	diff N19 H20	B1	B5	L
Ph	1676.74	1646.98	1646.98	1421.23	1421.23	3671.39	1738.87	1738.87	1586.69	1.56213	1.34647	1.39836	0.973217	1.37055	1.2286	1.00765	1.86022	-5.7043	1.1125	-0.2971	5.8193	0.56716	-0.1994	-0.44705	-0.35732	0.26291	0.37145	-0.21601	-0.13109	0.20564	0.76656	1.01421	0.92448	0.70996	0.72877	0.58746	0.47892	0.33673	1.7	3.19	6.84
3-F	1684.1	1657.29	1657.29	1423.96	1423.96	3670.91	1741.45	1741.45	1587.14	1.56491	1.34539	1.39575	0.973337	1.37251	1.22836	1.00758	1.86164	-6.9481	2.4726	-0.1837	7.3772	0.56711	-0.18605	-0.44579	-0.35794	0.26341	0.37166	-0.21396	-0.12992	0.20536	0.75316	1.0129	0.92505	0.7092	0.7296	0.58562	0.47737	0.33528	1.72	3.75	6.85
3-CH3	1678.16	1653.82	1461.66	1424.54	1424.54	3674.77	1738.81	1738.81	1586.79	1.56184	1.34688	1.39874	0.973037	1.36994	1.2287	1.00772	1.86144	-5.3819	0.9988	-0.3206	5.4832	0.56749	-0.19555	-0.44713	-0.35721	0.26269	0.37137	-0.2165	-0.13136	0.20574	0.76304	1.01462	0.9247	0.70982	0.72858	0.58787	0.47919	0.3371	1.72	4.42	6.83
3-CF3	1676.4	1644.84	1644.84	1423.53	1423.53	3678.82	1739.04	1739.04	3648.32	1.5615	1.34669	1.39821	0.97296	1.37089	1.22854	1.00765	1.86291	-5.663	0.6859	-0.1562	5.7065	0.57027	-0.17988	-0.45014	-0.36168	0.26283	0.37166	-0.2137	-0.12959	0.20714	0.75015	1.02041	0.93195	0.71297	0.73334	0.58536	0.47653	0.33673	1.7	4.44	8.94
3,5-F	1683.28	1665.68	1478.76	1428.33	1428.33	3676.15	1742.04	1742.04	1587.1	1.56572	1.34455	1.39473	0.97335	1.37407	1.22803	1.00748	1.86329	7.8161	-3.8452	-0.6948	8.7384	0.56712	-0.19289	-0.44514	-0.35863	0.2639	0.37167	-0.21214	-0.12916	0.20502	0.76001	1.01226	0.92575	0.70904	0.7303	0.58381	0.47604	0.33418	1.85	4.88	7.4
3,5-Ome	1693.85	1668.12	1492.96	1431.18	1431.18	3667.99	1743.2	1743.2	1587.16	1.56747	1.34427	1.39336	0.973689	1.37474	1.2282	1.00742	1.86097	5.765	-2.8847	-0.7548	6.4905	0.56729	-0.17315	-0.44524	-0.35832	0.26407	0.37216	-0.2125	-0.12819	0.2054	0.74044	1.01253	0.92561	0.70931	0.73048	0.58466	0.47657	0.33359	1.7	3.73	6.85
2-Napht	1683.08	1653.79	1653.79	1423.71	1423.71	3677.29	1739.37	1739.37	1587.19	1.56499	1.34574	1.3972	0.973046	1.37005	1.2287	1.00779	1.86565	5.7165	1.9501	-0.8432	6.0985	0.56893	-0.17648	-0.4461	-0.35705	0.26273	0.3717	-0.21656	-0.12997	0.20644	0.74541	1.01503	0.92598	0.70883	0.72875	0.58826	0.47929	0.33641	1.9	4.58	7.6
2-F	1685.7	1648.75	1648.75	1428.02	1428.02	3671.73	1738.94	1738.94	3646.63	1.56842	1.34105	1.39938	0.97334	1.37125	1.22801	1.00781	1.86209	-6.5118	-1.306	2.2385	7.0085	0.5662	-0.22846	-0.4386	-0.35857	0.26237	0.37075	-0.21384	-0.13234	0.20559	0.79466	1.0048	0.92477	0.70097	0.72932	0.58459	0.47621	0.33793	1.7	3.7	6.86
2-CH3	1673.36	1640.12	1640.12	1414.5	1414.5	3635.23	1735.74	1735.74	1585.49	1.56687	1.34712	1.40227	0.974784	1.36823	1.2295	1.00792	1.83348	5.1966	-1.6138	-1.1424	5.5601	0.5661	-0.20146	-0.44969	-0.35767	0.26344	0.37245	-0.2179	-0.13153	0.20598	0.76756	1.01579	0.92377	0.71313	0.73012	0.59035	0.48134	0.33751	1.75	4.31	6.84
2,4-Me	1681.72	1631.27	1631.27	1406.2	1355.29	3639.73	1736.54	1736.54	3648.83	1.56423	1.34789	1.40341	0.974535	1.36739	1.2295	1.00785	1.83427	-5.442	0.4802	-0.5585	5.4916	0.56598	-0.20734	-0.45013	-0.35728	0.26325	0.37231	-0.21872	-0.13207	0.20594	0.77332	1.01611	0.92326	0.71338	0.72959	0.59103	0.48197	0.33801	1.82	4.31	7.79
4-F	1677.98	1659.12	1458.01	1418.72	1418.72	3674.61	1739.24	1739.24	3650.78	1.5603	1.34659	1.3978	0.973148	1.37155	1.22847	1.00754	1.86073	-5.7758	2.2617	-0.2955	6.2099	0.56686	-0.20833	-0.44724	-0.35781	0.26325	0.37145	-0.21506	-0.13089	0.20522	0.77519	1.0141	0.92467	0.71049	0.72926	0.58651	0.47831	0.33611	1.7	3.18	7.42
4-Me	1685.39	1633.78	1633.78	1419.84	1419.84	3679.54	1737.31	1737.31	3649.78	1.55954	1.34715	1.39942	0.972809	1.36963	1.2287	1.00764	1.86312	-5.7309	0.0733	-0.3101	5.7397	0.56702	-0.20537	-0.44734	-0.35707	0.26266	0.37127	-0.21681	-0.13164	0.20569	0.77239	1.01436	0.92409	0.71	0.72834	0.58808	0.47947	0.33733	1.71	3.18	7.78
4-Ome	1678.76	1639.28	1639.28	1416.49	1416.49	3680.83	1736.67	1736.67	3651.21	1.55558	1.34819	1.40067	0.97274	1.36896	1.2288	1.00763	1.86146	-4.5294	-0.3307	-0.398	4.5589	0.56612	-0.21836	-0.44833	-0.35684	0.26252	0.37126	-0.2176	-0.13188	0.20561	0.78448	1.01445	0.92296	0.71085	0.7281	0.58886	0.48012	0.33749	1.78	3.21	8.89
4-t-Bu	1626.46	1683.29	1418.78	1418.78	1360.64	3676.78	1738.74	1738.74	3648.84	1.55959	1.34707	1.39941	0.972875	1.36971	1.2287	1.00763	1.86272	-3.8811	-4.1807	0.6345	5.7397	0.5674	-0.20429	-0.44724	-0.35697	0.26266	0.37125	-0.21672	-0.13159	0.20567	0.77169	1.01464	0.92437	0.7099	0.72822	0.58797	0.47938	0.33726	2.77	3.2	9
4-CF3	1645.66	1693.49	1421.04	1421.04	1356.78	3666.86	1743.31	1743.31	3650.88	1.56673	1.34477	1.39457	0.973608	1.37406	1.2283	1.00753	1.8601	-1.0651	-6.8764	0.594	6.9837	0.56709	-0.18741	-0.44577	-0.35835	0.26393	0.37192	-0.21276	-0.12913	0.20517	0.7545	1.01286	0.92544	0.7097	0.73027	0.58468	0.47669	0.3343	2.1	3.19	8.13

## Sheet: BA - Aldehyde (pi - close)
	cross	para	-1-2-	-2-3-	-2-9-	-1-10-	-9-16-	-17-18-	-18-19-	-18-20-	Dist(1, 2)	Dist(2, 3)	Dist(2, 9)	Dist(1, 10)	Dist(9, 16)	Dist(17, 18)	Dist(18, 19)	Dist(18, 20)	Dist(16, 17)	Dist(10, 17)	dip_x	dip_y	dip_z	Total	NBO O 1	NBO B 2	NBO C 3	NBO O 9	NBO H 10	NBO H 16	NBO O 17	NBO C 18	NBO H 19	NBO C 20	diff O1 B2	diff B2 C3	diff B2 O9	diff O1 H10	diff O9 H16	diff H10 O17	diff H16 O17	diff O17 C18	diff C18 H19	diff C18 C20	B1	B5	L
Ph	1673.93	1644.3	1386.83	1408.87	1386.83	3882.06	3868.17	1822.5	1822.5	1676.14	1.37274	1.56228	1.36556	0.961929	0.962945	1.20538	1.1052	1.4807	2.47934	2.74738	-3.1434	-0.9304	1.8449	3.7618	-0.90526	1.13313	-0.41971	-0.90295	0.4902	0.49909	-0.54911	0.44109	0.12223	-0.17103	2.03839	1.55284	2.03608	1.39546	1.40204	1.03931	1.0482	0.9902	0.31886	0.61212	1.7	3.16	6.83
3-F	1682.34	1653.74	1383.4	1415.68	1383.4	1383.4	3868.64	1823.87	1823.87	1823.87	1.37051	1.56512	1.36423	0.961911	0.96313	1.20524	1.1055	1.48077	2.40843	2.75525	-4.4387	-1.868	2.2226	5.3039	-0.90255	1.13308	-0.38834	-0.90331	0.49061	0.50258	-0.54847	0.44164	0.12095	-0.16779	2.03563	1.52142	2.03639	1.39316	1.40589	1.03908	1.05105	0.99011	0.32069	0.60943	1.7	3.73	6.83
3-CH3	1674.67	1651.79	1381.05	1406.75	1381.05	1822.84	3870.86	1822.84	1822.84	1822.84	1.37301	1.56223	1.36606	0.96189	0.962907	1.20537	1.10525	1.48063	2.4751	2.74819	-3.0665	-0.8666	1.211	3.4089	-0.90522	1.13412	-0.41021	-0.90347	0.48954	0.49876	-0.54902	0.44123	0.12185	-0.17005	2.03934	1.54433	2.03759	1.39476	1.40223	1.03856	1.04778	0.99025	0.31938	0.61128	1.92	5.29	6.82
3-CF3	1676.92	1644.54	1362.35	1416.87	1362.35	1416.87	3871.01	1820.92	1820.92	1820.92	1.37239	1.56083	1.36543	0.96214	0.962688	1.20561	1.10479	1.48112	2.51604	2.71449	2.7226	-0.2825	1.6143	3.1778	-0.90378	1.1308	-0.41515	-0.90159	0.49136	0.49801	-0.55121	0.44081	0.12408	-0.17467	2.03458	1.54595	2.03239	1.39514	1.3996	1.04257	1.04922	0.99202	0.31673	0.61548	1.7	4.42	8.91
3,5-F	1683.06	1662.11	1394.81	1423.66	1394.81	3884.73	1423.66	1824.76	2979.32	1824.76	1.36995	1.56572	1.3628	0.961939	0.963203	1.20509	1.10553	1.48113	2.38129	2.80929	6.3248	0.9074	0.9284	6.4566	-0.9025	1.13164	-0.40389	-0.90273	0.49209	0.50495	-0.54701	0.44091	0.12117	-0.16788	2.03414	1.53553	2.03437	1.39459	1.40768	1.0391	1.05196	0.98792	0.31974	0.60879	1.8	5.42	7.37
3,5-Ome	1690.44	1666.02	1411.78	1493.46	1411.78	1411.78	3868.1	1823.24	1823.24	1823.24	1.36852	1.56757	1.36274	0.961998	0.963158	1.20534	1.1053	1.48101	2.46797	2.7014	-5.2914	1.2781	-0.7682	5.4975	-0.90156	1.13327	-0.36099	-0.90055	0.49293	0.50269	-0.5486	0.44165	0.12212	-0.16802	2.03483	1.49426	2.03382	1.39449	1.40324	1.04153	1.05129	0.99025	0.31953	0.60967	1.7	3.71	6.83
2-Napht	1679.93	1648.06	1411.48	1411.48	1402.2	1411.48	1411.48	1824.71	1824.71	1824.71	1.37135	1.56534	1.36536	0.961744	0.962613	1.20497	1.10555	1.48128	2.51266	2.73448	-1.2477	2.0009	-0.5862	2.4298	-0.90259	1.13592	-0.36518	-0.9012	0.48881	0.49794	-0.54652	0.44146	0.11994	-0.1644	2.03851	1.5011	2.03712	1.3914	1.39914	1.03533	1.04446	0.98798	0.32152	0.60586	1.7	4.57	7.58
2-F	1684.42	1645.85	1377.8	1419.71	1377.8	3885.89	3866.29	1823.87	1823.87	1823.87	1.37403	1.56791	1.35977	0.961795	0.963252	1.20509	1.10538	1.48109	2.45049	2.76348	2.7815	-0.8115	-3.0941	4.239	-0.90659	1.13055	-0.48117	-0.88731	0.49144	0.4983	-0.54734	0.44072	0.12132	-0.1712	2.03714	1.61172	2.01786	1.39803	1.38561	1.03878	1.04564	0.98806	0.3194	0.61192	1.7	3.7	6.85
2-CH3	1638.51	1670.91	1374.69	1374.69	1374.69	3885.99	3862.39	1821.92	1821.92	1821.92	1.37572	1.56765	1.3668	0.961628	0.963402	1.20543	1.10522	1.48058	2.47114	2.7383	3.2326	-1.1133	-1.534	3.7473	-0.90935	1.13447	-0.4286	-0.90648	0.48998	0.49965	-0.54973	0.44217	0.122	-0.17028	2.04382	1.56307	2.04095	1.39933	1.40613	1.03971	1.04938	0.9919	0.32017	0.61245	1.74	5.3	6.82
2,4-Me	1679.32	1629.39	1373.63	1629.39	1373.63	1373.63	3861.52	1824.25	1824.25	1824.25	1.37663	1.56483	1.36748	0.961439	0.963466	1.20518	1.10556	1.4806	2.37647	2.82161	-3.0595	1.329	-1.0246	3.4895	-0.90904	1.13394	-0.43751	-0.90906	0.48799	0.5013	-0.54804	0.44185	0.12038	-0.16601	2.04298	1.57145	2.043	1.39703	1.41036	1.03603	1.04934	0.98989	0.32147	0.60786	1.92	5.36	7.79
4-F	1674.87	1656.62	1387.37	1405.46	1387.37	1405.46	1387.37	1421.63	1822.33	1822.33	1.37254	1.56032	1.36543	0.961997	0.963005	1.20547	1.10506	1.48075	2.49482	2.70974	-4.7296	0.2694	-1.5786	4.9933	-0.90573	1.13282	-0.43715	-0.90289	0.49151	0.49949	-0.54933	0.44117	0.12322	-0.17204	2.03855	1.56997	2.03571	1.39724	1.40238	1.04084	1.04882	0.9905	0.31795	0.61321	1.7	3.14	7.41
4-Me	1631.55	1683	1386.3	1562.05	1386.3	3884.97	3871.31	1823.85	1823.85	1823.85	1.37332	1.55994	1.36664	0.961732	0.962861	1.20512	1.10554	1.48078	2.44533	2.77645	-3.0893	1.1358	-1.1076	3.4729	-0.90491	1.13256	-0.42898	-0.90435	0.48847	0.4993	-0.54737	0.44119	0.12042	-0.1664	2.03747	1.56154	2.03691	1.39338	1.40365	1.03584	1.04667	0.98856	0.32077	0.60759	1.7	3.17	7.75
4-Ome	1635.79	1677.54	1385.74	1404.7	1404.7	1404.7	1385.74	1421.96	1824.44	1824.44	1.37471	1.55561	1.36767	0.961669	0.962831	1.20514	1.10554	1.48067	2.4461	2.77825	-2.7495	0.9063	-2.6957	3.9557	-0.90641	1.13103	-0.45653	-0.90519	0.48809	0.49876	-0.54745	0.44111	0.12033	-0.16663	2.03744	1.58756	2.03622	1.3945	1.40395	1.03554	1.04621	0.98856	0.32078	0.60774	1.7	3.21	8.86
4-t-Bu	1622.42	1680.18	1386.06	1386.06	1386.06	3884.55	1386.06	1824.12	1824.12	1824.12	1.37382	1.55974	1.36673	0.961784	0.962956	1.20517	1.10543	1.48079	2.44838	2.74741	2.9467	-0.0997	1.7518	3.4295	-0.90576	1.13445	-0.43011	-0.90443	0.48858	0.49892	-0.5477	0.44133	0.12119	-0.16694	2.04021	1.56456	2.03888	1.39434	1.40335	1.03628	1.04662	0.98903	0.32014	0.60827	2.66	5.32	9.03
4-CF3	1690.97	1642.18	1392.82	1452.69	1392.82	3880.36	3865.98	1821.95	1821.95	1655.49	1.37005	1.56655	1.36324	0.962134	0.963244	1.20549	1.10505	1.48093	2.4751	2.71457	6.115	-0.6617	1.6994	6.3811	-0.90356	1.13347	-0.39612	-0.90111	0.49317	0.50174	-0.5493	0.44107	0.12362	-0.17201	2.03703	1.52959	2.03458	1.39673	1.40285	1.04247	1.05104	0.99037	0.31745	0.61308	2.11	3.15	8.16

## Sheet: BA -Aldehyde (pi - far)
	cross	para	-1-2-	-2-3-	-2-9-	-1-10-	-9-16-	-17-18-	-18-19-	-18-20-	Dist(1, 2)	Dist(2, 3)	Dist(2, 9)	Dist(1, 10)	Dist(9, 16)	Dist(17, 18)	Dist(18, 19)	Dist(18, 20)	Dist(16, 17)	Dist(10, 17)	dip_x	dip_y	dip_z	Total	NBO O 1	NBO B 2	NBO C 3	NBO O 9	NBO H 10	NBO H 16	NBO O 17	NBO C 18	NBO H 19	NBO C 20	diff O1 B2	diff B2 C3	diff B2 O9	diff O1 H10	diff O9 H16	diff H10 O17	diff H16 O17	diff O17 C18	diff C18 H19	diff C18 C20	B1	B5	L
Ph	1673.93	1644.3	1386.83	1408.87	1386.83	3882.06	3868.17	1822.5	1822.5	1676.14	1.37274	1.56228	1.36556	0.961929	0.962945	1.20538	1.1052	1.4807	2.47934	2.74738	-3.1434	-0.9304	1.8449	3.7618	-0.90526	1.13313	-0.41971	-0.90295	0.4902	0.49909	-0.54911	0.44109	0.12223	-0.17103	2.03839	1.55284	2.03608	1.39546	1.40204	1.03931	1.0482	0.9902	0.31886	0.61212	1.7	3.16	6.83
3-F	1682.71	1654.82	1388.17	1409.98	1388.17	3883.01	3868.47	1822.47	1822.47	1822.47	1.37078	1.56501	1.36406	0.962	0.963036	1.20543	1.10514	1.4809	2.49031	2.71078	3.9296	-0.7684	-1.1232	4.1585	-0.90403	1.13329	-0.39065	-0.90121	0.49206	0.5004	-0.54921	0.44143	0.12286	-0.17	2.03732	1.52394	2.0345	1.39609	1.40161	1.04127	1.04961	0.99064	0.31857	0.61143	1.7	3.72	6.83
3-CH3	1675.45	1651.07	1387.99	1387.99	1387.99	3884.28	3874.16	1824.54	1824.54	1824.54	1.37238	1.56232	1.36623	0.961803	0.96267	1.20506	1.10558	1.48089	2.49568	2.72694	2.7469	-0.9484	-2.4256	3.7853	-0.90435	1.13363	-0.40654	-0.90278	0.48907	0.49842	-0.54736	0.44172	0.12011	-0.16663	2.03798	1.54017	2.03641	1.39342	1.4012	1.03643	1.04578	0.98908	0.32161	0.60835	1.7	4.39	6.81
3-CF3	1644.17	1705.31	1375.15	1407.64	1375.15	3885.75	1375.15	1823.22	1823.22	1823.22	1.37195	1.56174	1.36594	0.961747	0.962871	1.20534	1.10559	1.48047	2.47895	2.72568	-2.7156	-0.6354	2.2823	3.6037	-0.90399	1.13285	-0.41136	-0.90249	0.48973	0.49944	-0.54946	0.44201	0.11995	-0.16835	2.03684	1.54421	2.03534	1.39372	1.40193	1.03919	1.0489	0.99147	0.32206	0.61036	1.7	4.43	8.89
3,5-F	1682.54	1663.33	1401.56	1415.62	1415.62	3883.35	3869.03	1822.41	1822.41	1822.41	1.36919	1.56574	1.36357	0.961983	0.963098	1.20542	1.10514	1.4811	2.49861	2.70839	-4.7066	-0.4959	-0.5354	4.7629	-0.90264	1.13218	-0.40483	-0.90121	0.49367	0.50193	-0.54871	0.4414	0.12313	-0.16834	2.03482	1.53701	2.03339	1.39631	1.40314	1.04238	1.05064	0.99011	0.31827	0.60974	1.78	4.85	7.43
3,5-Ome	1690.44	1666.02	1411.78	1493.46	1411.78	1411.78	3868.1	1823.24	1823.24	1823.24	1.36852	1.56757	1.36274	0.961998	0.963158	1.20534	1.1053	1.48101	2.46797	2.7014	-5.2914	1.2781	-0.7682	5.4975	-0.90156	1.13327	-0.36099	-0.90055	0.49293	0.50269	-0.5486	0.44165	0.12212	-0.16802	2.03483	1.49426	2.03382	1.39449	1.40324	1.04153	1.05129	0.99025	0.31953	0.60967	1.7	3.71	6.83
2-Napht	1679.93	1648.06	1411.48	1411.48	1402.2	1411.48	1411.48	1824.71	1824.71	1824.71	1.37135	1.56534	1.36536	0.961744	0.962613	1.20497	1.10555	1.48128	2.51266	2.73448	-1.2477	2.0009	-0.5862	2.4298	-0.90259	1.13592	-0.36518	-0.9012	0.48881	0.49794	-0.54652	0.44146	0.11994	-0.1644	2.03851	1.5011	2.03712	1.3914	1.39914	1.03533	1.04446	0.98798	0.32152	0.60586	1.7	4.57	7.58
2-F	1684.49	1645.72	1387.83	1387.83	1387.83	3877.72	3870.93	1823.88	1823.88	1654.2	1.3666	1.56777	1.36694	0.962334	0.962733	1.20524	1.10492	1.48167	2.50398	2.74572	2.6031	-0.9307	-0.7328	2.86	-0.88889	1.13133	-0.48094	-0.90414	0.48863	0.50019	-0.54831	0.4414	0.12386	-0.16937	2.02022	1.61227	2.03547	1.37752	1.40433	1.03694	1.0485	0.98971	0.31754	0.61077	1.7	3.7	6.85
2-CH3	1671.26	1638.14	1382.57	1393.59	1382.57	3876.39	3869.85	1823.22	1823.22	1654.63	1.37353	1.56765	1.36883	0.962429	0.962663	1.20526	1.10542	1.48074	2.46375	2.73611	3.2129	-0.5664	-2.1814	3.9246	-0.90844	1.13411	-0.42851	-0.9079	0.49078	0.49901	-0.54845	0.44155	0.12157	-0.17003	2.04255	1.56262	2.04201	1.39922	1.40691	1.03923	1.04746	0.99	0.31998	0.61158	1.74	5.25	6.82
2,4-Me	1679.84	1626.17	1377.6	1390.32	1377.6	1390.32	3871.7	1823.82	1823.82	1652.95	1.3746	1.56471	1.36968	0.962326	0.962634	1.20516	1.10552	1.48076	2.43969	2.76701	3.2495	0.6075	1.3038	3.5537	-0.9086	1.13324	-0.43975	-0.90864	0.48961	0.49888	-0.54748	0.44138	0.12087	-0.16825	2.04184	1.57299	2.04188	1.39821	1.40752	1.03709	1.04636	0.98886	0.32051	0.60963	1.74	5.28	7.75
4-F	1674.87	1656.62	1387.37	1405.46	1387.37	1405.46	1387.37	1421.63	1822.33	1822.33	1.37254	1.56032	1.36543	0.961997	0.963005	1.20547	1.10506	1.48075	2.49482	2.70974	-4.7296	0.2694	-1.5786	4.9933	-0.90573	1.13282	-0.43715	-0.90289	0.49151	0.49949	-0.54933	0.44117	0.12322	-0.17204	2.03855	1.56997	2.03571	1.39724	1.40238	1.04084	1.04882	0.9905	0.31795	0.61321	1.7	3.14	7.41
4-Me	1631.55	1683	1386.3	1562.05	1386.3	3884.97	3871.31	1823.85	1823.85	1823.85	1.37332	1.55994	1.36664	0.961732	0.962861	1.20512	1.10554	1.48078	2.44533	2.77645	-3.0893	1.1358	-1.1076	3.4729	-0.90491	1.13256	-0.42898	-0.90435	0.48847	0.4993	-0.54737	0.44119	0.12042	-0.1664	2.03747	1.56154	2.03691	1.39338	1.40365	1.03584	1.04667	0.98856	0.32077	0.60759	1.7	3.17	7.75
4-Ome	1635.79	1677.54	1385.74	1404.7	1404.7	1404.7	1385.74	1421.96	1824.44	1824.44	1.37471	1.55561	1.36767	0.961669	0.962831	1.20514	1.10554	1.48067	2.4461	2.77825	-2.7495	0.9063	-2.6957	3.9557	-0.90641	1.13103	-0.45653	-0.90519	0.48809	0.49876	-0.54745	0.44111	0.12033	-0.16663	2.03744	1.58756	2.03622	1.3945	1.40395	1.03554	1.04621	0.98856	0.32078	0.60774	1.7	3.21	8.86
4-t-Bu	1622.42	1680.18	1386.06	1386.06	1386.06	3884.55	1386.06	1824.12	1824.12	1824.12	1.37382	1.55974	1.36673	0.961784	0.962956	1.20517	1.10543	1.48079	2.44838	2.74741	2.9467	-0.0997	1.7518	3.4295	-0.90576	1.13445	-0.43011	-0.90443	0.48858	0.49892	-0.5477	0.44133	0.12119	-0.16694	2.04021	1.56456	2.03888	1.39434	1.40335	1.03628	1.04662	0.98903	0.32014	0.60827	2.66	5.32	9.03
4-CF3	1690.97	1642.18	1392.82	1452.69	1392.82	3880.36	3865.98	1821.95	1821.95	1655.49	1.37005	1.56655	1.36324	0.962134	0.963244	1.20549	1.10505	1.48093	2.4751	2.71457	6.115	-0.6617	1.6994	6.3811	-0.90356	1.13347	-0.39612	-0.90111	0.49317	0.50174	-0.5493	0.44107	0.12362	-0.17201	2.03703	1.52959	2.03458	1.39673	1.40285	1.04247	1.05104	0.99037	0.31745	0.61308	2.11	3.15	8.16

## Sheet: BA - Aldehyde (H bond - close)
	cross	para	-1-2-	-2-3-	-2-9-	-1-10-	-9-16-	-17-18-	-18-19-	-18-20-	Dist(1, 2)	Dist(2, 3)	Dist(2, 9)	Dist(1, 10)	Dist(9, 16)	Dist(17, 18)	Dist(18, 19)	Dist(18, 20)	Dist(16, 17)	Dist(10, 17)	dip_x	dip_y	dip_z	Total	NBO O 1	NBO B 2	NBO C 3	NBO O 9	NBO H 10	NBO H 16	NBO O 17	NBO C 18	NBO H 19	NBO C 20	diff O1 B2	diff B2 C3	diff B2 O9	diff O1 H10	diff O9 H16	diff H10 O17	diff H16 O17	diff O17 C18	diff C18 H19	diff C18 C20	B1	B5	L
Ph	1647.07	1676.58	1403.03	1414.31	1403.03	3823.07	3865.97	1820.24	3002.98	1820.24	1.3704	1.56279	1.36704	0.96529	0.963109	1.20682	1.10387	1.47789	2.20384	2.02952	-2.0223	4.2322	-1.6852	4.9841	-0.91722	1.11723	-0.40067	-0.89964	0.50346	0.49838	-0.57301	0.4566	0.12613	-0.16952	2.03445	1.5179	2.01687	1.42068	1.39802	1.07647	1.07139	1.02961	0.33047	0.62612	1.7	3.15	6.84
3-F	1658.29	1685.63	1404.63	1487.87	1414.79	3863.95	3817.88	1819.3	3008.8	1819.3	1.36536	1.56554	1.36846	0.963349	0.965602	1.20712	1.10365	1.47747	2.01296	2.19025	-3.6997	-5.2091	0.0501	6.3895	-0.89849	1.11742	-0.37365	-0.91623	0.50027	0.50495	-0.57554	0.45774	0.12717	-0.17017	2.01591	1.49107	2.03365	1.39876	1.42118	1.07581	1.08049	1.03328	0.33057	0.62791	1.7	3.7	6.85
3-CH3	1680.26	1655.18	1404.05	1404.05	1402.75	1404.05	1402.75	1425.43	1819.98	1819.98	1.36728	1.56251	1.37088	0.963016	0.965188	1.20678	1.10394	1.47793	2.04516	2.19531	2.7724	-3.0262	-2.2291	4.6705	-0.8997	1.11744	-0.39347	-0.91679	0.49787	0.50321	-0.5727	0.45626	0.12579	-0.16939	2.01714	1.51091	2.03423	1.39757	1.42	1.07057	1.07591	1.02896	0.33047	0.62565	1.76	4.38	6.83
3-CF3	1645.36	1706.81	1412.92	1432.85	1419.61	3824.38	3863.91	1820.14	3000.54	1820.14	1.37025	1.56265	1.36695	0.965236	0.963219	1.20688	1.1038	1.4776	2.17328	2.03646	3.2694	-3.5508	1.5211	5.0607	-0.91665	1.11764	-0.39759	-0.89985	0.50336	0.49934	-0.57393	0.45691	0.12653	-0.16947	2.03429	1.51523	2.01749	1.42001	1.39919	1.07729	1.07327	1.03084	0.33038	0.62638	1.72	4.35	8.96
3,5-F	1662.15	1684.31	1410.53	1489.96	1422.65	1422.65	3810.08	1819.19	3009.98	1819.19	1.36502	1.56628	1.36693	0.963617	0.965861	1.2073	1.10346	1.4771	1.99059	2.18513	4.365	6.2634	-1.2431	7.7349	-0.89919	1.11786	-0.38735	-0.91549	0.50191	0.5056	-0.57711	0.45873	0.1281	-0.17063	2.01705	1.50521	2.03335	1.4011	1.42109	1.07902	1.08271	1.03584	0.33063	0.62936	1.81	4.89	7.3
3,5-Ome	1668.03	1693.48	1418.52	1526.63	1430.19	3812.66	3861.33	1818.6	3012.63	1818.6	1.36654	1.56817	1.36384	0.965912	0.963561	1.20737	1.10346	1.47711	2.17968	1.99981	4.0543	-5.1537	2.1351	6.8962	-0.91468	1.11765	-0.34786	-0.89765	0.5062	0.50228	-0.57771	0.45877	0.12825	-0.17058	2.03233	1.46551	2.0153	1.42088	1.39993	1.08391	1.07999	1.03648	0.33052	0.62935	1.7	3.69	6.85
2-Napht	1654.49	1683.79	1406.52	1416.06	1416.06	3829.55	3868.61	1820.29	2997.42	1820.29	1.3697	1.56564	1.3662	0.96515	0.962975	1.20674	1.10405	1.47804	2.20031	2.05279	1.8395	-1.8774	-0.6327	2.7035	-0.91484	1.11983	-0.35578	-0.89806	0.50344	0.4977	-0.57239	0.45607	0.12522	-0.16936	2.03467	1.47561	2.01789	1.41828	1.39576	1.07583	1.07009	1.02846	0.33085	0.62543	1.89	4.53	7.57
2-F	1649.47	1687.47	1416.21	1405.45	1416.21	3865.47	3812.94	1820.05	3001.76	1820.05	1.36849	1.56848	1.36398	0.963207	0.965942	1.20698	1.10384	1.47771	2.0037	2.21325	1.2233	4.6497	-1.2096	4.9578	-0.90176	1.11643	-0.46086	-0.90295	0.50015	0.50248	-0.57414	0.45735	0.12594	-0.1702	2.01819	1.57729	2.01938	1.40191	1.40543	1.07429	1.07662	1.03149	0.33141	0.62755	1.71	3.7	6.86
2-CH3	1640.85	1672.84	1403.2	1403.2	1395.45	3871.3	3812.18	1820.77	3007.5	1820.77	1.37004	1.56815	1.37159	0.962794	0.965894	1.20678	1.10375	1.47787	2.01502	2.19171	-3.175	-4.0068	0.3228	5.1224	-0.90365	1.1171	-0.40487	-0.92115	0.49798	0.5039	-0.57286	0.45703	0.12661	-0.16916	2.02075	1.52197	2.03825	1.40163	1.42505	1.07084	1.07676	1.02989	0.33042	0.62619	1.77	4.29	6.84
2,4-Me	1681.72	1631.07	1388.67	1400.94	1400.94	3818.14	3870.25	1821	3006.69	1821	1.37231	1.56544	1.37079	0.965737	0.962652	1.20671	1.1039	1.47803	2.20166	2.02994	-2.5597	3.6964	-1.2865	4.6767	-0.92101	1.11636	-0.41716	-0.90365	0.50388	0.49693	-0.57201	0.45641	0.12586	-0.16907	2.03737	1.53352	2.02001	1.42489	1.40058	1.07589	1.06894	1.02842	0.33055	0.62548	1.77	4.29	7.78
4-F	1659.28	1677.11	1401.88	1411.6	1401.88	3821.52	3862.93	1819.24	3001.71	1819.24	1.37007	1.56109	1.36684	0.965365	0.963193	1.20699	1.10373	1.47755	2.17813	2.03108	-3.2831	5.0469	-2.4861	6.514	-0.91708	1.11694	-0.41821	-0.90068	0.50401	0.49989	-0.57467	0.45718	0.12693	-0.16967	2.03402	1.53515	2.01762	1.42109	1.40057	1.07868	1.07456	1.03185	0.33025	0.62685	1.7	3.14	7.42
4-Me	1633.83	1685.33	1399.71	1409.51	1399.71	3830.21	3866.49	1820.54	1820.54	1820.54	1.37114	1.56028	1.36786	0.965077	0.962941	1.20677	1.104	1.47793	2.19322	2.05491	1.32	2.6223	3.4098	4.4995	-0.91636	1.11634	-0.4132	-0.9002	0.50323	0.49748	-0.57251	0.456	0.12542	-0.16945	2.0327	1.52954	2.01654	1.41959	1.39768	1.07574	1.06999	1.02851	0.33058	0.62545	1.71	3.14	7.78
4-Ome	1640.27	1679.77	1397.16	1413.01	1413.01	3831.01	3870.37	1820.65	2999.55	1820.65	1.37252	1.5565	1.36858	0.964921	0.962865	1.20666	1.104	1.47809	2.18422	2.0629	2.0519	-2.8738	1.9188	4.0188	-0.91765	1.11508	-0.43806	-0.90114	0.50246	0.4974	-0.5718	0.45572	0.12541	-0.16894	2.03273	1.55314	2.01622	1.42011	1.39854	1.07426	1.0692	1.02752	0.33031	0.62466	1.78	3.15	8.91
4-t-Bu	1683.71	1626.88	1414.05	1414.05	1414.05	1414.05	1414.05	1820.53	1820.53	1820.53	1.37112	1.56049	1.36773	0.965087	0.962997	1.20675	1.10396	1.47789	2.18342	2.05473	-3.3592	-2.4036	-1.9096	4.5507	-0.9163	1.11753	-0.41005	-0.90033	0.50279	0.4979	-0.57252	0.45609	0.12563	-0.16922	2.03383	1.52758	2.01786	1.41909	1.39823	1.07531	1.07042	1.02861	0.33046	0.62531	2.73	3.22	9.03
4-CF3	1693.08	1645.88	1408.36	1455.82	1408.36	1418.45	3861.33	1819.22	1819.22	1819.22	1.36734	1.56739	1.36461	0.96586	0.963572	1.2073	1.10345	1.47718	2.1796	1.99888	5.4128	3.6145	5.0055	8.2109	-0.91559	1.11735	-0.37551	-0.89863	0.50556	0.50192	-0.57726	0.45866	0.12829	-0.17041	2.03294	1.49286	2.01598	1.42115	1.40055	1.08282	1.07918	1.03592	0.33037	0.62907	2.11	3.14	8.15

## Sheet: BA - Aldehyde (H bond - far)
	cross	para	-1-2-	-2-3-	-2-9-	-1-10-	-9-16-	-17-18-	-18-19-	-18-20-	Dist(1, 2)	Dist(2, 3)	Dist(2, 9)	Dist(1, 10)	Dist(9, 16)	Dist(17, 18)	Dist(18, 19)	Dist(18, 20)	Dist(16, 17)	Dist(10, 17)	dip_x	dip_y	dip_z	Total	NBO O 1	NBO B 2	NBO C 3	NBO O 9	NBO H 10	NBO H 16	NBO O 17	NBO C 18	NBO H 19	NBO C 20	diff O1 B2	diff B2 C3	diff B2 O9	diff O1 H10	diff O9 H16	diff H10 O17	diff H16 O17	diff O17 C18	diff C18 H19	diff C18 C20	B1	B5	L
Ph	1647.07	1676.58	1403.03	1414.31	1403.03	3823.07	3865.97	1820.24	3002.98	1820.24	1.3704	1.56279	1.36704	0.96529	0.963109	1.20682	1.10387	1.47789	2.20384	2.02952	-2.0223	4.2322	-1.6852	4.9841	-0.91722	1.11723	-0.40067	-0.89964	0.50346	0.49838	-0.57301	0.4566	0.12613	-0.16952	2.03445	1.5179	2.01687	1.42068	1.39802	1.07647	1.07139	1.02961	0.33047	0.62612	1.7	3.15	6.84
3-F	1657.94	1685	1398.4	1398.4	1421.18	3819.45	3863.87	1819.26	3003.59	1819.26	1.36838	1.5655	1.36544	0.965631	0.963285	1.20709	1.10367	1.47753	2.19457	2.01572	3.2453	-4.1507	2.3776	5.7805	-0.91577	1.11729	-0.37394	-0.89865	0.50502	0.50028	-0.57525	0.4576	0.1272	-0.16995	2.03306	1.49123	2.01594	1.42079	1.39893	1.08027	1.07553	1.03285	0.3304	0.62755	1.7	3.69	6.85
3-CH3	1679.93	1655.19	1419.06	1655.19	1393.24	3827.88	3867.61	1426.18	1820.16	1820.16	1.37074	1.56257	1.36744	0.965162	0.963043	1.2068	1.10394	1.47785	2.18955	2.04867	-2.6766	-3.5439	-1.8259	4.8018	-0.91635	1.11766	-0.39337	-0.90031	0.50307	0.49805	-0.57278	0.45621	0.12572	-0.16936	2.03401	1.51103	2.01797	1.41942	1.39836	1.07585	1.07083	1.02899	0.33049	0.62557	1.74	4.38	6.83
3-CF3	1645.47	1676.03	1416.36	1420.77	1420.77	3823.43	3867.17	1820.12	3000.24	1820.12	1.37015	1.56254	1.3669	0.96539	0.963055	1.20689	1.10385	1.47783	2.19931	2.02998	3.6879	-3.4869	-0.4539	5.0956	-0.9164	1.11732	-0.39882	-0.89976	0.50406	0.49867	-0.57362	0.4568	0.12621	-0.16966	2.03372	1.51614	2.01708	1.42046	1.39843	1.07768	1.07229	1.03042	0.33059	0.62646	1.7	4.35	8.96
3,5-F	1686.59	1662.09	1432.95	1432.95	1403.35	1432.95	3862.05	1425.52	1818.93	1818.93	1.36774	1.56618	1.36431	0.965821	0.963478	1.20726	1.10346	1.47727	2.17798	2.0048	-4.8734	-2.6783	-3.9191	6.8031	-0.91592	1.11747	-0.38826	-0.89805	0.50567	0.50205	-0.5769	0.45847	0.12834	-0.17008	2.03339	1.50573	2.01552	1.42159	1.4001	1.08257	1.07895	1.03537	0.33013	0.62855	1.93	4.91	7
3,5-Ome	1668.03	1693.48	1418.52	1526.63	1430.19	3812.66	3861.33	1818.6	3012.63	1818.6	1.36654	1.56817	1.36384	0.965912	0.963561	1.20737	1.10346	1.47711	2.17968	1.99981	4.0543	-5.1537	2.1351	6.8962	-0.91468	1.11765	-0.34786	-0.89765	0.5062	0.50228	-0.57771	0.45877	0.12825	-0.17058	2.03233	1.46551	2.0153	1.42088	1.39993	1.08391	1.07999	1.03648	0.33052	0.62935	1.7	3.69	6.85
2-Napht	1654.49	1683.79	1406.52	1416.06	1416.06	3829.55	3868.61	1820.29	2997.42	1820.29	1.3697	1.56564	1.3662	0.96515	0.962975	1.20674	1.10405	1.47804	2.20031	2.05279	1.8395	-1.8774	-0.6327	2.7035	-0.91484	1.11983	-0.35578	-0.89806	0.50344	0.4977	-0.57239	0.45607	0.12522	-0.16936	2.03467	1.47561	2.01789	1.41828	1.39576	1.07583	1.07009	1.02846	0.33085	0.62543	1.89	4.53	7.57
2-F	1650.7	1686.93	1393.21	1393.21	1423.09	3820.64	3861.9	1820.08	3001.5	1820.08	1.37159	1.56864	1.36108	0.96543	0.963504	1.20692	1.10374	1.4777	2.18419	2.0255	1.8228	-3.3396	1.9709	4.2848	-0.9191	1.11528	-0.46152	-0.88379	0.50544	0.49715	-0.57411	0.45726	0.12689	-0.16925	2.03438	1.5768	1.99907	1.42454	1.38094	1.07955	1.07126	1.03137	0.33037	0.62651	1.7	3.7	6.86
2-CH3	1641.46	1674.12	1406.14	1406.14	1406.14	3828.65	3858.63	1820.12	3004.44	1820.12	1.37341	1.56784	1.36834	0.964888	0.963684	1.20689	1.10389	1.47766	2.16908	2.04246	2.9639	-4.2821	0.3501	5.2195	-0.92007	1.11677	-0.40577	-0.90359	0.50284	0.49932	-0.57407	0.45693	0.12609	-0.16983	2.03684	1.52254	2.02036	1.42291	1.40291	1.07691	1.07339	1.031	0.33084	0.62676	1.77	4.29	6.84
2,4-Me	1682.76	1632.23	1386.91	1386.91	1399.68	1386.91	3828.59	1425.68	1820.05	1820.05	1.3691	1.56528	1.37425	0.963547	0.964736	1.2068	1.10398	1.47786	2.05601	2.17519	2.8265	-3.2196	-2.0506	4.7497	-0.90392	1.11636	-0.41785	-0.92018	0.49856	0.50244	-0.57299	0.45631	0.12551	-0.16956	2.02028	1.53421	2.03654	1.40248	1.42262	1.07155	1.07543	1.0293	0.3308	0.62587	1.77	4.29	7.78
4-F	1659.28	1677.11	1401.88	1411.6	1401.88	3821.52	3862.93	1819.24	3001.71	1819.24	1.37007	1.56109	1.36684	0.965365	0.963193	1.20699	1.10373	1.47755	2.17813	2.03108	-3.2831	5.0469	-2.4861	6.514	-0.91708	1.11694	-0.41821	-0.90068	0.50401	0.49989	-0.57467	0.45718	0.12693	-0.16967	2.03402	1.53515	2.01762	1.42109	1.40057	1.07868	1.07456	1.03185	0.33025	0.62685	1.7	3.14	7.42
4-Me	1633.83	1685.33	1399.71	1409.51	1399.71	3830.21	3866.49	1820.54	1820.54	1820.54	1.37114	1.56028	1.36786	0.965077	0.962941	1.20677	1.104	1.47793	2.19322	2.05491	1.32	2.6223	3.4098	4.4995	-0.91636	1.11634	-0.4132	-0.9002	0.50323	0.49748	-0.57251	0.456	0.12542	-0.16945	2.0327	1.52954	2.01654	1.41959	1.39768	1.07574	1.06999	1.02851	0.33058	0.62545	1.71	3.14	7.78
4-Ome	1640.27	1679.77	1397.16	1413.01	1413.01	3831.01	3870.37	1820.65	2999.55	1820.65	1.37252	1.5565	1.36858	0.964921	0.962865	1.20666	1.104	1.47809	2.18422	2.0629	2.0519	-2.8738	1.9188	4.0188	-0.91765	1.11508	-0.43806	-0.90114	0.50246	0.4974	-0.5718	0.45572	0.12541	-0.16894	2.03273	1.55314	2.01622	1.42011	1.39854	1.07426	1.0692	1.02752	0.33031	0.62466	1.78	3.15	8.91
4-t-Bu	1683.71	1626.88	1414.05	1414.05	1414.05	1414.05	1414.05	1820.53	1820.53	1820.53	1.37112	1.56049	1.36773	0.965087	0.962997	1.20675	1.10396	1.47789	2.18342	2.05473	-3.3592	-2.4036	-1.9096	4.5507	-0.9163	1.11753	-0.41005	-0.90033	0.50279	0.4979	-0.57252	0.45609	0.12563	-0.16922	2.03383	1.52758	2.01786	1.41909	1.39823	1.07531	1.07042	1.02861	0.33046	0.62531	2.73	3.22	9.03
4-CF3	1693.08	1645.88	1408.36	1455.82	1408.36	1418.45	3861.33	1819.22	1819.22	1819.22	1.36734	1.56739	1.36461	0.96586	0.963572	1.2073	1.10345	1.47718	2.1796	1.99888	5.4128	3.6145	5.0055	8.2109	-0.91559	1.11735	-0.37551	-0.89863	0.50556	0.50192	-0.57726	0.45866	0.12829	-0.17041	2.03294	1.49286	2.01598	1.42115	1.40055	1.08282	1.07918	1.03592	0.33037	0.62907	2.11	3.14	8.15

## Sheet: Enamine - close
	cross	para	-1-2-	-2-3-	-2-9-	-9-16-	-1-10-	-16-36-	-24-25-	Dist(1, 2)	Dist(2, 3)	Dist(2, 9)	Dist(9, 16)	Dist(1, 10)	Dist(16, 36)	Dist(24, 25)	Dist(10, 36)	dip_x	dip_y	dip_z	Total	NBO O 1	NBO B 2	NBO C 3	NBO O 9	NBO H 10	NBO C 16	NBO O 36	NBO N 24	NBO C 25	diff O1 B2	diff B2 C3	diff B2 O9	diff O1 H10	diff O9 C16	diff C16 O36	diff N24 C25	B1	B5	L
Ph	1676.71	1646.31	1438.53	1646.31	1438.53	1824.87	3752.55	1824.87	1425.38	1.34407	1.55468	1.41328	1.34057	0.969373	1.20468	1.38384	1.9173	1.1342	0.5747	-1.603	2.0461	-0.44806	0.57046	-0.20222	-0.36703	0.25919	0.41941	-0.29924	-0.20677	0.09762	1.01852	0.77268	0.93749	0.70725	0.78644	0.71865	0.30439	1.7	3.19	6.83
3-F	1683.54	1657.88	1429.14	1657.88	1429.14	1827.26	3748.97	1827.26	1423.53	1.34283	1.55774	1.41034	1.34265	0.969604	1.2041	1.38475	1.92135	1.431	-0.4701	-0.7831	1.6977	-0.44678	0.57163	-0.18893	-0.36732	0.25962	0.41951	-0.29845	-0.20695	0.09694	1.01841	0.76056	0.93895	0.7064	0.78683	0.71796	0.30389	1.7	3.66	6.84
3-CH3	1677.7	1653.07	1422.8	1653.07	1422.8	1824.27	3752.85	1824.27	1426.86	1.34417	1.55436	1.41398	1.33987	0.969286	1.20473	1.38398	1.92068	0.9544	1.1392	-1.6933	2.2529	-0.44808	0.57101	-0.19855	-0.36683	0.25899	0.41938	-0.29944	-0.20673	0.09785	1.01909	0.76956	0.93784	0.70707	0.78621	0.71882	0.30458	1.73	4.35	6.82
3-CF3	1707.25	1645.05	1445.25	1378.33	1445.25	1824.7	3749.9	1824.7	1424.87	1.34405	1.55398	1.41301	1.34028	0.969468	1.20464	1.38411	1.92093	0.8898	1.1933	-1.5489	2.1482	-0.45121	0.57289	-0.18114	-0.37087	0.25965	0.42027	-0.29946	-0.20679	0.09738	1.0241	0.75403	0.94376	0.71086	0.79114	0.71973	0.30417	1.7	4.33	8.96
3,5-F	1685.71	1663.13	1430.69	1378.03	1430.69	1828.49	3746.83	1828.49	1421.59	1.34252	1.55846	1.40788	1.34383	0.969796	1.20377	1.38596	1.92655	1.931	-1.0604	-0.2876	2.2217	-0.44712	0.57118	-0.19648	-0.36735	0.26021	0.41977	-0.29796	-0.20709	0.0964	1.0183	0.76766	0.93853	0.70733	0.78712	0.71773	0.30349	1.95	4.84	7.41
3,5-Ome	1692.8	1668.87	1446.25	1492.87	1446.25	1829.55	3750.47	1829.55	1423.5	1.34168	1.56052	1.40762	1.34452	0.969786	1.20357	1.38515	1.92333	2.9336	-0.1022	-1.528	3.3092	-0.44596	0.57214	-0.17632	-0.36746	0.26025	0.41949	-0.29739	-0.207	0.09661	1.0181	0.74846	0.9396	0.70621	0.78695	0.71688	0.30361	1.7	3.72	6.84
2-Napht	1663.98	1674.16	1385.21	1439.2	1439.2	1823.39	3747.78	1823.39	1425.44	1.34447	1.55648	1.412	1.34013	0.969577	1.20494	1.38436	1.91609	-0.2447	0.3752	0.8151	0.9301	-0.44896	0.57227	-0.17868	-0.36641	0.25917	0.41973	-0.29988	-0.20688	0.0977	1.02123	0.75095	0.93868	0.70813	0.78614	0.71961	0.30458	1.89	5.36	7.58
2-F	1687.74	1648.63	1431.54	1648.63	1431.54	1824.87	3742.75	1824.87	1426.19	1.34463	1.56045	1.40441	1.34182	0.969949	1.20469	1.38441	1.9113	0.1651	0.3182	-0.7009	0.7873	-0.4488	0.57088	-0.23253	-0.36338	0.26009	0.42021	-0.29952	-0.20723	0.09829	1.01968	0.80341	0.93426	0.70889	0.78359	0.71973	0.30552	1.71	3.7	6.85
2-CH3	1672.81	1640.26	1423.04	1423.04	1387.56	1826.74	3748.27	1826.74	1440.02	1.34688	1.5604	1.41196	1.34342	0.969263	1.20337	1.37607	1.90858	-1.1951	-2.4224	0.2836	2.716	-0.45017	0.56911	-0.20573	-0.36991	0.25942	0.42	-0.29895	-0.20713	0.09892	1.01928	0.77484	0.93902	0.70959	0.78991	0.71895	0.30605	1.77	4.27	6.82
2,4-Me	1630.55	1682.56	1426.04	1682.56	1426.04	1823.93	3751.41	1823.93	1438.08	1.34631	1.55706	1.41549	1.34067	0.969157	1.20478	1.37866	1.90643	0.3103	0.4193	-2.2913	2.3498	-0.44641	0.57103	-0.21295	-0.37149	0.25891	0.4212	-0.29699	-0.20829	0.0992	1.01744	0.78398	0.94252	0.70532	0.79269	0.71819	0.30749	1.79	4.27	7.76
4-F	1677.1	1657.72	1430.68	1657.72	1455.9	1826.16	3749.26	1826.16	1424.25	1.34418	1.55278	1.41247	1.34145	0.969419	1.20435	1.38409	1.92015	2.466	-0.0291	-1.5968	2.938	-0.44794	0.57098	-0.2113	-0.36724	0.25942	0.4193	-0.29882	-0.20682	0.09728	1.01892	0.78228	0.93822	0.70736	0.78654	0.71812	0.3041	1.7	3.18	7.41
4-Me	1684.09	1632.59	1429.82	1632.59	1451.79	1823.48	3750.6	1823.48	1424.87	1.34471	1.55197	1.41457	1.33965	0.969257	1.20487	1.38368	1.91928	0.548	0.9758	-1.6348	1.9812	-0.44817	0.57091	-0.20843	-0.36676	0.2588	0.41926	-0.29966	-0.20674	0.0978	1.01908	0.77934	0.93767	0.70697	0.78602	0.71892	0.30454	1.82	3.18	7.77
4-Ome	1677.68	1636.93	1431.03	1636.93	1431.03	1822.21	3754.01	1822.21	1425.04	1.34591	1.54757	1.41584	1.33889	0.969135	1.20511	1.38359	1.91899	-0.2576	0.3168	-0.8001	0.8983	-0.44903	0.56975	-0.22109	-0.36662	0.25863	0.41922	-0.30014	-0.20674	0.09782	1.01878	0.79084	0.93637	0.70766	0.78584	0.71936	0.30456	1.78	3.2	8.88
4-t-Bu	1683.49	1625.08	1453.38	1625.08	1453.38	1823.88	3754.23	1823.88	1425.38	1.34467	1.55194	1.41459	1.33964	0.969255	1.20489	1.38367	1.91828	0.4323	1.07	-1.5706	1.949	-0.4483	0.57074	-0.2072	-0.36659	0.25893	0.41936	-0.29959	-0.20673	0.09783	1.01904	0.77794	0.93733	0.70723	0.78595	0.71895	0.30456	2.76	3.19	9
4-CF3	1694.86	1645.18	1432.27	1645.18	1432.27	1829.46	3748.46	1829.46	1423.83	1.34239	1.55965	1.40875	1.34405	0.969715	1.20368	1.38483	1.92099	4.0055	-0.3435	-1.5643	4.3139	-0.44675	0.57101	-0.19067	-0.36756	0.26021	0.41952	-0.29756	-0.20694	0.09675	1.01776	0.76168	0.93857	0.70696	0.78708	0.71708	0.30369	2.11	3.18	8.12

[truncated: 1 more sheets: Enamine - far]
